# Supplementary material for: Activation of ULK Kinase and Autophagy by GABARAP Trafficking from the Centrosome Is Regulated by WAC and GM130
Source: Mol Cell. 2015 Dec 17;60(6):899–913. doi: 10.1016/j.molcel.2015.11.018 (PMC4691241; doi:10.1016/j.molcel.2015.11.018)
Supplement: Table S1. Overlapping Genes and Pathways Regulated by WAC, RNF20, and RNF40 Knockdown, Related to Figure 1 [file mmc2.xlsx]

## Sheet: Common 301
Genes commonly up or downregulated in knockdown of WAC/RNF20/RNF40
Gene symbol	Name	FC in siWAC	FC in siRNF40	FC in siRNF20
COL5A1	collagen, type V, alpha 1	-2.32735	-2.27177	-1.41559
LOXL4	lysyl oxidase-like 4	-2.09105	-1.69524	-2.10333
ABCB10	ATP-binding cassette, sub-family B (MDR/TAP), member 10	-2.05691	-1.37802	-1.68523
ACTA2	actin, alpha 2, smooth muscle, aorta	-2.01617	-1.43338	-1.62932
MDK	midkine (neurite growth-promoting factor 2)	-1.99488	-1.14419	-1.82355
SLC2A10	solute carrier family 2 (facilitated glucose transporter), member 10	-1.92513	-1.46627	-1.64782
TPM4	tropomyosin 4	-1.86453	-1.5013	-1.18588
LINC00294	long intergenic non-protein coding RNA 294	-1.79298	-1.4868	-1.28501
TST	thiosulfate sulfurtransferase (rhodanese)	-1.77798	-1.23727	-1.75043
TRIP6	thyroid hormone receptor interactor 6	-1.72772	-1.48253	-1.39012
HIST2H2AA3	histone cluster 2, H2aa3	-1.71198	-1.36002	-2.1016
EFEMP2	EGF containing fibulin-like extracellular matrix protein 2	-1.70759	-1.71279	-1.89322
BRD2	bromodomain containing 2	-1.6938	-1.3868	-1.37209
MSRB2	methionine sulfoxide reductase B2	-1.60775	-1.72026	-2.03336
NYNRIN	NYN domain and retroviral integrase containing	-1.60122	-1.24984	-1.44275
SULT1A4	sulfotransferase family, cytosolic, 1A, phenol-preferring, member 4	-1.59566	-1.33315	-1.5968
FBXO4	F-box protein 4	-1.5936	-1.19719	-1.31248
DIRC2	disrupted in renal carcinoma 2	-1.57697	-1.43332	-1.22477
FEZ1	fasciculation and elongation protein zeta 1 (zygin I)	-1.573	-1.2126	-1.9882
TMBIM4	transmembrane BAX inhibitor motif containing 4	-1.5704	-1.20183	-1.64352
TEAD2	TEA domain family member 2	-1.56821	-1.39609	-1.45085
MGST2	microsomal glutathione S-transferase 2	-1.54299	-1.19221	-1.27511
HIST2H2AA4	histone cluster 2, H2aa4	-1.54013	-1.2957	-2.2934
TCEAL3	transcription elongation factor A (SII)-like 3	-1.53984	-1.16535	-1.30189
HIST1H2BJ	histone cluster 1, H2bj	-1.51428	-1.37512	-1.56609
HIST1H2BK	histone cluster 1, H2bk	-1.5131	-1.69116	-2.07925
TRIOBP	TRIO and F-actin binding protein	-1.5109	-1.26851	-1.22884
MAGED1	melanoma antigen family D, 1	-1.50247	-1.40774	-1.6463
SLC44A1	solute carrier family 44, member 1	-1.49919	-1.6315	-1.93704
MYADM	myeloid-associated differentiation marker	-1.49463	-1.29582	-1.39411
PAPLN	papilin, proteoglycan-like sulfated glycoprotein	-1.4901	-1.30585	-1.35873
BEX4	brain expressed, X-linked 4	-1.48258	-1.42949	-1.33165
HIST2H2AC	histone cluster 2, H2ac	-1.47591	-1.24056	-1.83939
FZD2	frizzled family receptor 2	-1.47544	-1.31446	-1.37241
HMMR	hyaluronan-mediated motility receptor (RHAMM)	-1.461	-1.55441	-1.59186
NUCKS1	nuclear casein kinase and cyclin-dependent kinase substrate 1	-1.45868	-1.64313	-1.91898
HIST2H4A	histone cluster 2, H4a	-1.45588	-1.40461	-1.58456
LINC00085	long intergenic non-protein coding RNA 85	-1.45521	-1.41546	-1.67468
FADS1	fatty acid desaturase 1	-1.45113	-1.32792	-1.48195
COMT	catechol-O-methyltransferase	-1.44974	-1.37125	-1.47692
IL11RA	interleukin 11 receptor, alpha	-1.44064	-1.24711	-1.26904
LAMP2	lysosomal-associated membrane protein 2	-1.43418	-1.63087	-1.27038
RNASE4	ribonuclease, RNase A family, 4	-1.43203	-1.2539	-1.21706
TP53	tumor protein p53	-1.42683	-1.32245	-1.32708
SULT1A1	sulfotransferase family, cytosolic, 1A, phenol-preferring, member 1	-1.42316	-1.30826	-1.45909
HSPB1	heat shock 27kDa protein 1	-1.42231	-1.31555	-1.54337
FBLN1	fibulin 1	-1.41711	-1.71947	-1.76026
PHPT1	phosphohistidine phosphatase 1	-1.41228	-1.16664	-1.17109
FTL	ferritin, light polypeptide	-1.4099	-1.21611	-1.15679
CDC25B	cell division cycle 25B	-1.40674	-1.48977	-1.39144
TSPO	translocator protein (18kDa)	-1.40541	-1.24126	-1.29384
MARC2	mitochondrial amidoxime reducing component 2	-1.39863	-1.22022	-1.32965
HSPB1P1	heat shock 27kDa protein 1 pseudogene 1	-1.3978	-1.39201	-1.54825
PHF11	PHD finger protein 11	-1.39575	-1.19877	-1.24555
CPS1	carbamoyl-phosphate synthase 1, mitochondrial	-1.39065	-1.46565	-1.38096
CD2BP2	CD2 (cytoplasmic tail) binding protein 2	-1.38365	-1.31101	-1.33058
LSMD1	LSM domain containing 1	-1.38273	-1.29671	-1.55303
CDK19	cyclin-dependent kinase 19	-1.37844	-1.26593	-1.67167
CGNL1	cingulin-like 1	-1.37473	-1.34697	-1.47157
TMSB15A	thymosin beta 15a	-1.37466	-1.13405	-1.28921
PKD2	polycystic kidney disease 2 (autosomal dominant)	-1.37232	-1.24881	-1.171
ARL6IP6	ADP-ribosylation-like factor 6 interacting protein 6	-1.36884	-1.82827	-1.23845
AHSA2	AHA1, activator of heat shock 90kDa protein ATPase homolog 2 (yeast)	-1.35636	-1.34401	-1.48858
MAP2	microtubule-associated protein 2	-1.35363	-1.20261	-1.26867
PPP1R3F	protein phosphatase 1, regulatory subunit 3F	-1.35	-1.34534	-1.39027
FXYD5	FXYD domain containing ion transport regulator 5	-1.34694	-1.19279	-1.18051
VEGFB	vascular endothelial growth factor B	-1.34665	-1.2655	-1.3778
SULT1A2	sulfotransferase family, cytosolic, 1A, phenol-preferring, member 2	-1.34077	-1.34786	-1.42517
SLC16A9	solute carrier family 16, member 9 (monocarboxylic acid transporter 9)	-1.33914	-1.34028	-1.2388
ATP9A	ATPase, class II, type 9A	-1.33763	-1.35365	-1.41463
KLHL5	kelch-like family member 5	-1.33412	-1.18804	-1.13937
PPA2	pyrophosphatase (inorganic) 2	-1.3336	-1.50471	-1.76742
RAD51C	RAD51 homolog C (S. cerevisiae)	-1.33206	-1.23055	-1.4029
CPVL	carboxypeptidase, vitellogenic-like	-1.32401	-1.20752	-1.40612
THAP10	THAP domain containing 10	-1.32362	-1.33912	-1.58135
SMIM14	small integral membrane protein 14	-1.32271	-1.58281	-1.60691
CD97	CD97 molecule	-1.32238	-1.427	-1.35321
AURKB	aurora kinase B	-1.32194	-1.2625	-1.20798
HMGB1P1	high mobility group box 1 pseudogene 1	-1.31659	-1.29329	-1.36731
NME3	NME/NM23 nucleoside diphosphate kinase 3	-1.31593	-1.24897	-1.32969
MSRA	methionine sulfoxide reductase A	-1.31343	-1.14204	-1.17363
TNFAIP8L1	tumor necrosis factor, alpha-induced protein 8-like 1	-1.31144	-1.31377	-1.4188
MGMT	O-6-methylguanine-DNA methyltransferase	-1.30973	-1.32281	-1.397
ATG10	autophagy related 10	-1.30954	-1.41722	-1.45511
LPIN1	lipin 1	-1.30595	-1.25736	-1.36041
ACSF2	acyl-CoA synthetase family member 2	-1.30505	-1.19762	-1.23543
UCP2	uncoupling protein 2 (mitochondrial, proton carrier)	-1.30242	-1.5951	-1.35472
DCAKD	dephospho-CoA kinase domain containing	-1.30115	-1.38101	-1.72352
ARHGEF39	Rho guanine nucleotide exchange factor (GEF) 39	-1.3005	-1.28166	-1.34733
COQ2	coenzyme Q2 homolog, prenyltransferase (yeast)	-1.29772	-1.17786	-1.28878
HEBP1	heme binding protein 1	-1.29661	-1.24206	-1.41853
SLX4IP	SLX4 interacting protein	-1.2963	-1.25788	-1.27812
ARMCX1	armadillo repeat containing, X-linked 1	-1.2949	-1.27228	-1.15019
ALG9	ALG9, alpha-1,2-mannosyltransferase	-1.29463	-1.26628	-1.20407
ATP6V1B1	ATPase, H+ transporting, lysosomal 56/58kDa, V1 subunit B1	-1.2943	-1.22744	-1.50368
GCHFR	GTP cyclohydrolase I feedback regulator	-1.29248	-1.3114	-1.35255
C15ORF52	chromosome 15 open reading frame 52	-1.2917	-1.19712	-1.28418
UBE2C	ubiquitin-conjugating enzyme E2C	-1.28985	-1.25046	-1.33571
RGS12	regulator of G-protein signaling 12	-1.28886	-1.27546	-1.26582
GSTM2	glutathione S-transferase mu 2 (muscle)	-1.28457	-1.44341	-1.51969
CCDC15	coiled-coil domain containing 15	-1.28392	-1.16189	-1.31582
HIST2H4B	histone cluster 2, H4b	-1.28041	-1.24204	-1.33355
FAM120C	family with sequence similarity 120C	-1.27966	-1.26062	-1.36992
GPX8	glutathione peroxidase 8 (putative)	-1.27963	-1.20297	-1.30364
HIST1H1C	histone cluster 1, H1c	-1.27883	-1.63046	-2.05476
NGFRAP1	nerve growth factor receptor (TNFRSF16) associated protein 1	-1.2776	-1.50155	-1.59291
ANLN	anillin, actin binding protein	-1.27611	-1.32936	-1.29647
RPP25L	ribonuclease P/MRP 25kDa subunit-like	-1.27546	-1.27289	-1.3606
ZNF362	zinc finger protein 362	-1.27504	-1.16467	-1.34875
PLTP	phospholipid transfer protein	-1.27348	-1.33018	-1.33477
TCEAL1	transcription elongation factor A (SII)-like 1	-1.26565	-1.56096	-1.388
ESPNL	espin-like	-1.26392	-1.26056	-1.27308
CALY	calcyon neuron-specific vesicular protein	-1.26357	-1.20608	-1.35861
ALDH7A1	aldehyde dehydrogenase 7 family, member A1	-1.26201	-1.19717	-1.2273
TMEM187	transmembrane protein 187	-1.25916	-1.19433	-1.34268
UCHL1	ubiquitin carboxyl-terminal esterase L1 (ubiquitin thiolesterase)	-1.25906	-1.40939	-1.13987
POP4	processing of precursor 4, ribonuclease P/MRP subunit (S. cerevisiae)	-1.25735	-1.26008	-1.24872
SLC25A15	solute carrier family 25 (mitochondrial carrier; ornithine transporter) member 15	-1.25697	-1.1659	-1.20879
ZWINT	ZW10 interactor, kinetochore protein	-1.25297	-1.33638	-1.31415
TRO	trophinin	-1.25191	-1.23261	-1.28927
GSTM1	glutathione S-transferase mu 1	-1.25027	-1.41384	-1.53879
LPXN	leupaxin	-1.24841	-1.27844	-1.40204
NUDT7	nudix (nucleoside diphosphate linked moiety X)-type motif 7	-1.24837	-1.30143	-1.26511
DECR2	2,4-dienoyl CoA reductase 2, peroxisomal	-1.24756	-1.24313	-1.3297
PTPLA	protein tyrosine phosphatase-like (proline instead of catalytic arginine), member A	-1.24396	-1.25458	-1.30173
EPSTI1	epithelial stromal interaction 1 (breast)	-1.24358	-1.25955	-1.12297
EHHADH	enoyl-CoA, hydratase/3-hydroxyacyl CoA dehydrogenase	-1.2397	-1.25739	-1.25817
FGGY	FGGY carbohydrate kinase domain containing	-1.23927	-1.28729	-1.31792
STOX2	storkhead box 2	-1.23664	-1.1679	-1.3166
B3GALT6	UDP-Gal:betaGal beta 1,3-galactosyltransferase polypeptide 6	-1.23621	-1.17782	-1.66459
MRPS9	mitochondrial ribosomal protein S9	-1.23493	-1.15716	-1.34863
ATRAID	all-trans retinoic acid-induced differentiation factor	-1.22697	-1.26317	-1.30046
N6AMT2	N-6 adenine-specific DNA methyltransferase 2 (putative)	-1.22674	-1.1619	-1.23438
RLN2	relaxin 2	-1.22432	-1.16304	-1.38055
SIRT5	sirtuin 5	-1.22423	-1.25986	-1.34907
TCEAL8	transcription elongation factor A (SII)-like 8	-1.2215	-1.25373	-1.32232
CCT6B	chaperonin containing TCP1, subunit 6B (zeta 2)	-1.2213	-1.23235	-1.26867
NIT2	nitrilase family, member 2	-1.22069	-1.31275	-1.31174
TGFB1I1	transforming growth factor beta 1 induced transcript 1	-1.21904	-1.17016	-1.25732
BACE1	beta-site APP-cleaving enzyme 1	-1.21362	-1.17628	-1.31898
PTTG3P	pituitary tumor-transforming 3, pseudogene	-1.20992	-1.29107	-1.23415
USP11	ubiquitin specific peptidase 11	-1.2072	-1.20651	-1.25336
DARS2	aspartyl-tRNA synthetase 2, mitochondrial	-1.20513	-1.22442	-1.21554
SLC2A6	solute carrier family 2 (facilitated glucose transporter), member 6	-1.20469	-1.22965	-1.2465
ARMCX6	armadillo repeat containing, X-linked 6	-1.20274	-1.28281	-1.14638
POLA2	polymerase (DNA directed), alpha 2, accessory subunit	-1.20266	-1.26923	-1.18684
RBCK1	RanBP-type and C3HC4-type zinc finger containing 1	-1.20189	-1.55042	-1.50603
MRPL35	mitochondrial ribosomal protein L35	-1.19995	-1.16595	-1.21343
IRX3	iroquois homeobox 3	-1.19829	-1.17937	-1.17984
TACC1	transforming, acidic coiled-coil containing protein 1	-1.19413	-1.27584	-1.41523
HIST2H2BE	histone cluster 2, H2be	-1.19344	-1.19254	-1.27859
RND2	Rho family GTPase 2	-1.19312	-1.32646	-1.23471
PHIP	pleckstrin homology domain interacting protein	-1.19233	-1.21784	-1.22197
APOA1BP	apolipoprotein A-I binding protein	-1.19215	-1.1836	-1.19231
MTL5	metallothionein-like 5, testis-specific (tesmin)	-1.1891	-1.13363	-1.2167
PKIA	protein kinase (cAMP-dependent, catalytic) inhibitor alpha	-1.18835	-1.3425	-1.43371
ALG10B	ALG10B, alpha-1,2-glucosyltransferase	-1.18736	-1.17667	-1.13152
FAM86A	family with sequence similarity 86, member A	-1.18631	-1.17115	-1.15552
CCDC92	coiled-coil domain containing 92	-1.18087	-1.49837	-1.46423
MESP1	mesoderm posterior 1 homolog (mouse)	-1.17937	-1.30136	-1.37528
SLMO1	slowmo homolog 1 (Drosophila)	-1.1793	-1.37965	-1.45813
XPC	xeroderma pigmentosum, complementation group C	-1.17805	-1.52693	-1.27511
TCEAL4	transcription elongation factor A (SII)-like 4	-1.17368	-1.1888	-1.21944
ATP11C	ATPase, class VI, type 11C	-1.1728	-1.16343	-1.2018
OLFML2A	olfactomedin-like 2A	-1.17258	-1.20124	-1.14263
MST1	macrophage stimulating 1 (hepatocyte growth factor-like)	-1.16851	-1.1914	-1.30203
MBLAC2	metallo-beta-lactamase domain containing 2	-1.1666	-1.22888	-1.28884
MFSD8	major facilitator superfamily domain containing 8	-1.16439	-1.18482	-1.26738
TRMT5	tRNA methyltransferase 5 homolog (S. cerevisiae)	-1.16409	-1.29925	-1.2319
SPPL2A	signal peptide peptidase like 2A	-1.16293	-1.17079	-1.26195
CXXC4	CXXC finger protein 4	-1.16252	-1.17598	-1.19157
HIST1H2AC	histone cluster 1, H2ac	-1.1623	-1.27475	-1.32764
HIST1H2AG	histone cluster 1, H2ag	-1.1604	-1.14599	-1.14257
STEAP2	STEAP family member 2, metalloreductase	-1.15989	-1.32103	-1.16513
TNS3	tensin 3	-1.15528	-1.23095	-1.18228
CSTB	cystatin B (stefin B)	-1.15481	-1.15202	-1.13129
KHDC1	KH homology domain containing 1	-1.15426	-1.35304	-1.29294
RCCD1	RCC1 domain containing 1	-1.15128	-1.24511	-1.16037
VIPR1	vasoactive intestinal peptide receptor 1	-1.14287	-1.15237	-1.12838
GNB1L	guanine nucleotide binding protein (G protein), beta polypeptide 1-like	-1.13883	-1.35248	-1.35461
TUBA1C	tubulin, alpha 1c	-1.12508	-1.1938	-1.14427
RAN	RAN, member RAS oncogene family	-1.11996	-1.11608	-1.35168
ALPK1	alpha-kinase 1	-1.11572	-1.12447	-1.18835
PIGC	phosphatidylinositol glycan anchor biosynthesis, class C	1.13629	1.23401	1.13886
EXOSC3	exosome component 3	1.13826	1.16398	1.23492
SEC24C	SEC24 family, member C (S. cerevisiae)	1.14317	1.20706	1.12525
TMEM150A	transmembrane protein 150A	1.14856	1.29624	1.21461
RNPS1	RNA binding protein S1, serine-rich domain	1.1511	1.14405	1.20315
ID3	inhibitor of DNA binding 3, dominant negative helix-loop-helix protein	1.15454	1.26857	1.25039
RSL1D1	ribosomal L1 domain containing 1	1.15617	1.27178	1.3041
ZNF598	zinc finger protein 598	1.15645	1.22116	1.1897
SBK1	SH3-binding domain kinase 1	1.15736	1.14145	1.22279
ATP6V0B	ATPase, H+ transporting, lysosomal 21kDa, V0 subunit b	1.15837	1.21908	1.19575
AFTPH	aftiphilin	1.16633	1.21928	1.14843
PHLDA1	pleckstrin homology-like domain, family A, member 1	1.16908	1.18932	1.32411
TNFRSF10D	tumor necrosis factor receptor superfamily, member 10d, decoy with truncated death domain	1.16992	1.22514	1.56208
EIF4H	eukaryotic translation initiation factor 4H	1.17126	1.14094	1.17265
FLNB	filamin B, beta	1.17213	1.24033	1.22141
POLR1C	polymerase (RNA) I polypeptide C, 30kDa	1.17288	1.18536	1.2374
MAGOH	mago-nashi homolog, proliferation-associated (Drosophila)	1.17619	1.15291	1.24692
AEN	apoptosis enhancing nuclease	1.17725	1.21656	1.19194
SEC23B	Sec23 homolog B (S. cerevisiae)	1.17734	1.21648	1.20246
ABCF2	ATP-binding cassette, sub-family F (GCN20), member 2	1.17866	1.15399	1.29583
EPAS1	endothelial PAS domain protein 1	1.17885	1.25012	1.17719
MTHFD2	methylenetetrahydrofolate dehydrogenase (NADP+ dependent) 2, methenyltetrahydrofolate cyclohydrolase	1.18134	1.18003	1.29671
C16ORF91	chromosome 16 open reading frame 91	1.18217	1.19456	1.17569
NOP2	NOP2 nucleolar protein	1.18552	1.20117	1.23907
MMP12	matrix metallopeptidase 12 (macrophage elastase)	1.18896	1.20304	1.28613
CEBPZ	CCAAT/enhancer binding protein (C/EBP), zeta	1.19037	1.1863	1.20521
DPF2	D4, zinc and double PHD fingers family 2	1.19371	1.19255	1.18268
FARP1	FERM, RhoGEF (ARHGEF) and pleckstrin domain protein 1 (chondrocyte-derived)	1.19477	1.29393	1.21221
POLR3F	polymerase (RNA) III (DNA directed) polypeptide F, 39 kDa	1.19685	1.18336	1.20733
F12	coagulation factor XII (Hageman factor)	1.19687	1.36207	1.32616
PPRC1	peroxisome proliferator-activated receptor gamma, coactivator-related 1	1.19885	1.16155	1.20052
SDHAP1	succinate dehydrogenase complex, subunit A, flavoprotein pseudogene 1	1.20273	1.24887	1.20714
PCBP2	poly(rC) binding protein 2	1.2048	1.28514	1.48411
NEDD4L	neural precursor cell expressed, developmentally down-regulated 4-like, E3 ubiquitin protein ligase	1.20724	1.27961	1.25943
TXNDC12	thioredoxin domain containing 12 (endoplasmic reticulum)	1.20776	1.27735	1.16958
BCL2L11	BCL2-like 11 (apoptosis facilitator)	1.21341	1.15857	1.22607
LLPH	LLP homolog, long-term synaptic facilitation (Aplysia)	1.21353	1.20517	1.24728
ZMYM5	zinc finger, MYM-type 5	1.21358	1.14447	1.21253
PDCD2	programmed cell death 2	1.21579	1.31363	1.22046
CD24	CD24 molecule	1.21585	1.41011	1.73796
SYT7	synaptotagmin VII	1.21786	1.36016	1.21537
TRAFD1	TRAF-type zinc finger domain containing 1	1.2216	1.24294	1.1592
EIF3B	eukaryotic translation initiation factor 3, subunit B	1.22401	1.17359	1.18388
SPRY2	sprouty homolog 2 (Drosophila)	1.23483	1.22851	1.72164
NKRF	NFKB repressing factor	1.23672	1.15065	1.15445
SRI	sorcin	1.23672	1.24495	1.4095
SLBP	stem-loop binding protein	1.23953	1.31213	1.26983
FAM206A	family with sequence similarity 206, member A	1.24042	1.19388	1.36191
PITPNB	phosphatidylinositol transfer protein, beta	1.24171	1.13693	1.11959
CPLX1	complexin 1	1.24333	1.16691	2.60842
ZNF271	zinc finger protein 271	1.24341	1.18143	1.17473
FAM189A1	family with sequence similarity 189, member A1	1.24348	1.24106	1.36073
CRK	v-crk sarcoma virus CT10 oncogene homolog (avian)	1.24558	1.34703	1.27207
C10ORF2	chromosome 10 open reading frame 2	1.24578	1.18337	1.21339
NTMT1	N-terminal Xaa-Pro-Lys N-methyltransferase 1	1.247	1.25681	1.25304
PDCD2L	programmed cell death 2-like	1.25114	1.4249	1.32897
CCDC12	coiled-coil domain containing 12	1.25629	1.3011	1.20404
RNF114	ring finger protein 114	1.25715	1.26101	1.26808
KIF5C	kinesin family member 5C	1.26025	1.3643	1.96865
COL12A1	collagen, type XII, alpha 1	1.26094	1.44091	1.95977
SURF2	surfeit 2	1.26257	1.29702	1.23974
ZMYND19	zinc finger, MYND-type containing 19	1.26465	1.25211	1.24973
EXOSC5	exosome component 5	1.26499	1.41565	1.3752
RIMS4	regulating synaptic membrane exocytosis 4	1.26919	1.41474	1.34017
EMC8	ER membrane protein complex subunit 8	1.27579	1.14926	1.28553
GJA1	gap junction protein, alpha 1, 43kDa	1.27841	1.36893	1.60634
HBA2	hemoglobin, alpha 2	1.28187	1.30868	2.15751
SNHG15	small nucleolar RNA host gene 15 (non-protein coding)	1.28727	1.26656	1.25894
PPP2R2A	protein phosphatase 2, regulatory subunit B, alpha	1.29852	1.29507	1.431
TPMT	thiopurine S-methyltransferase	1.30085	1.11631	1.2104
FASTKD5	FAST kinase domains 5	1.30405	1.22991	1.22591
PITHD1	PITH (C-terminal proteasome-interacting domain of thioredoxin-like) domain containing 1	1.30438	1.30769	1.49189
YRDC	yrdC domain containing (E. coli)	1.30534	1.18367	1.16342
SUPV3L1	suppressor of var1, 3-like 1 (S. cerevisiae)	1.30614	1.2141	1.24923
CITED2	Cbp/p300-interacting transactivator, with Glu/Asp-rich carboxy-terminal domain, 2	1.30916	1.1997	1.58468
CSRP2BP	CSRP2 binding protein	1.30987	1.14953	1.23386
MRTO4	mRNA turnover 4 homolog (S. cerevisiae)	1.3103	1.2947	1.22037
CLTA	clathrin, light chain A	1.31294	1.19674	1.15826
ID1	inhibitor of DNA binding 1, dominant negative helix-loop-helix protein	1.31541	1.30492	1.29201
NCLN	nicalin	1.32101	1.28582	1.26862
RBM4	RNA binding motif protein 4	1.32459	1.29011	1.27101
PIN4	protein (peptidylprolyl cis/trans isomerase) NIMA-interacting, 4 (parvulin)	1.32929	1.26236	1.23756
C16ORF72	chromosome 16 open reading frame 72	1.3293	1.23001	1.30362
PLAGL2	pleiomorphic adenoma gene-like 2	1.33096	1.32197	1.26141
JAG1	jagged 1	1.33142	1.36513	1.43293
VPS37B	vacuolar protein sorting 37 homolog B (S. cerevisiae)	1.3328	1.1747	1.3033
DYNLL2	dynein, light chain, LC8-type 2	1.34259	1.26857	1.43487
CCDC25	coiled-coil domain containing 25	1.35064	1.27454	1.2004
CKMT1A	creatine kinase, mitochondrial 1A	1.35537	1.30475	2.89971
LBH	limb bud and heart development	1.35613	1.28334	1.25723
DKK1	dickkopf 1 homolog (Xenopus laevis)	1.35668	1.81297	2.06634
ZCCHC12	zinc finger, CCHC domain containing 12	1.3736	1.25655	1.49472
PARM1	prostate androgen-regulated mucin-like protein 1	1.39229	1.26977	1.53825
BMP2	bone morphogenetic protein 2	1.39909	1.54066	1.60802
GCNT1	glucosaminyl (N-acetyl) transferase 1, core 2	1.40018	1.35223	1.23036
HEY1	hairy/enhancer-of-split related with YRPW motif 1	1.40188	1.51411	1.16253
FKBP1A	FK506 binding protein 1A, 12kDa	1.40609	1.34024	1.34237
MYC	v-myc myelocytomatosis viral oncogene homolog (avian)	1.4085	1.32406	1.69348
PTRH2	peptidyl-tRNA hydrolase 2	1.40871	1.27054	1.19065
C7ORF41	chromosome 7 open reading frame 41	1.41603	1.27825	1.25683
RBM12	RNA binding motif protein 12	1.4372	1.21746	1.28294
RPRM	reprimo, TP53 dependent G2 arrest mediator candidate	1.44635	1.2044	1.58042
NOP16	NOP16 nucleolar protein	1.46371	1.37005	1.3481
EIF2S2	eukaryotic translation initiation factor 2, subunit 2 beta, 38kDa	1.46794	1.18083	1.42756
ELAVL1	ELAV (embryonic lethal, abnormal vision, Drosophila)-like 1 (Hu antigen R)	1.48649	1.21548	1.1618
DUSP5	dual specificity phosphatase 5	1.49055	1.56736	1.51643
C14ORF2	chromosome 14 open reading frame 2	1.4934	1.32704	1.2689
BAMBI	BMP and activin membrane-bound inhibitor homolog (Xenopus laevis)	1.49772	1.46971	1.41519
HES5	hairy and enhancer of split 5 (Drosophila)	1.50844	1.72042	1.46612
RAPGEF1	Rap guanine nucleotide exchange factor (GEF) 1	1.5127	1.55755	1.47155
BCCIP	BRCA2 and CDKN1A interacting protein	1.55445	1.2811	1.36631
TUBB3	tubulin, beta 3 class III	1.57762	1.38876	1.94436
UBE2L3	ubiquitin-conjugating enzyme E2L 3	1.61103	1.32728	1.56129
BRK1	BRICK1, SCAR/WAVE actin-nucleating complex subunit	1.64439	1.57726	1.17118
RPL37	ribosomal protein L37	1.68572	1.22905	1.26668
ENAH	enabled homolog (Drosophila)	1.76507	1.21261	1.26799
NASP	nuclear autoantigenic sperm protein (histone-binding)	1.79864	1.42033	1.89835
UBA52	ubiquitin A-52 residue ribosomal protein fusion product 1	2.11772	1.28909	1.93328

## Sheet: Upregulated in all 3 knockdowns
Upregulated pathways in all knockdown of WAC/RNF20/RNF40
Biological Pathways			Biological Process			Transcription factor pathways
Pathway name	p-value		Process name	p-value		Targets of:	p-value
GTP-XTP metabolism	0.03025		no statistically signficant processes			CREB1	2.897e-10
CTP/UTP metabolism	0.03025					SMAD5	7.314e-08
DeltaF508-CFTR traffic / ER-to-Golgi in CF	0.03025					SMAD1	2.845e-06
wtCFTR traffic / ER-to-Golgi (normal)	0.03025					SMAD3	1.702e-05
						c-Myc	2.559e-05
						c-Jun	7.681e-05
						SMAD9 (SMAD8)	0.0001347
						TBX3	0.000143
						b-Myb	0.0001583
						MSX1	0.0002863
						FOXO3A	0.0004534
						ZNF238	0.0004672
						NANOG	0.000574
						YY1	0.0006071
						Lef-1	0.000923
						SP1	0.002002
						ATF-5	0.002011
						TCF7L2 (TCF4)	0.002545
						RUNX3	0.002836
						hASH1	0.003348
						E2F1	0.003465
						C/EBPalpha	0.00348
						c-Fos	0.00376

## Sheet: Downreg. in all 3 knockdowns
Downregulated pathways in all knockdown of WAC/RNF20/RNF40
Biological Pathways			Biological Process			Transcription factor pathways
Pathway name	p-value		Process name	p-value		Targets of:	p-value
Catecholamine metabolism / Human version	0.006556		Cell cycle_Mitosis	0.04487		c-Myc	0.0005341
Apoptosis and survival_Granzyme A signaling	0.02914					GCR-alpha	0.0005794
Glutathione metabolism / Human version	0.04339					CREB1	0.001092
Estradiol metabolism / Human version	0.04339					Androgen receptor	0.001722
						RREB1	0.002631
						p53	0.002794
						NOR1	0.006462
						SP1	0.006549
						Eomesodermin	0.007414
						b-Myb	0.008075
						FHL2	0.008746
						BTF	0.008746
						PHF20	0.008746
						hASH1	0.0112
						TEF-3	0.01429
						KLF4	0.01474
						E2F1	0.0148
						RBMS1	0.01742
						ZNF804A	0.01742
						Parkin	0.01742
						DP2	0.01742
						PPAR-alpha	0.0178
						NANOG	0.01954
						SALL4	0.02362
						NUP133	0.02601
						KILLIN	0.02601
						SP3	0.02607
						TFIIB	0.03105
						BARX2	0.03179
						NeuroD2	0.03453
						HOXB8	0.03453
						IRX1	0.03453
						PU.1	0.0425
						NF-AT4(NFATC3)	0.04778
